# Supplementary material for: Serratia plymuthica MBSA-MJ1 Increases Shoot Growth and Tissue Nutrient Concentration in Containerized Ornamentals Grown Under Low-Nutrient Conditions
Source: Front Microbiol. 2021 Dec 2;12:788198. doi: 10.3389/fmicb.2021.788198 (PMC8675082; doi:10.3389/fmicb.2021.788198)
Supplement: Supplementary file 1 [file Table_1.XLSX]

## Sheet: S1
Table S1. Genes identified in the genome of Serratia plymuthica MBSA-MJ1 to be putatively involved in plant growth promotion
	Gene	Function
Nitrogen availability and transport	glnD	nitrogen starvation transcription regulation system
	glnK	nitrogen starvation transcription regulation system
	amtB	nitrogen starvation transcription regulation system
	nrtA	nitrate transport
	nirC	nitrite uptake and reduction
	nasA	nitrate reductase
	nirD	nitrite reductase
	cysG	nitrite reductase cofactor
	narLXKGHJI	nitrate and nitrite reductase
	frdABCD	fumarate reductase
	gdhA	nitrogen assimilation
	glnA	nitrogen assimilation
	glnB	nitrogen assimilation
	glnD	nitrogen assimilation
	glnL	nitrogen assimilation
	gltB	nitrogen assimilation
	gltD	nitrogen assimilation
Phosphate availability and transport	appA	acid phosphatase and phytase activity
	ppk	polyphosphate kinase
	ppx	exopolyphosphatase
	gppA	exopolyphosphatase
	ppa	pyrophosphatase
	phoC	nonspecific acid phosphatase
	pitA	low-affinity phosphate transporter
	phnCDE1E2	ABC-type phosphonate transport system
	phnF	negative regulator of PhnCDE
	phnGHIJKLMOP	phosphonate catabolism
	pstSCAB	high-affinity phosphate transporter
	phoU	Phosphate-specific transport system accessory protein
	phoP	transcriptional regulatory protein
	phoA	alkaline phosphatase
	phoBR	phosphate starvation two-component system
Zinc availability and transport	gdh	glucose dehydrogenase
	pqqBCD	pyrroloquinoline quinone
	znuABC	high-affinity ABC zinc transporter
	zur	regulator of znuABC
	zitB	constitutive zinc export
	zntABR	regulated zinc export
Organic acid synthesis: gluconic acid	pqqB	Coenzyme PQQ synthesis protein B
	pqqC	Pyrroloquinoline-quinone synthase
	pqqD	Coenzyme PQQ synthesis protein D
	pqqE	none identified
	gcd	Quinoprotein glucose dehydrogenase
	gdh	Glutamate dehydrogenase
	gnl	Gluconolactonase
	kdgK	2-dehydro-3-deoxygluconokinase
	gnd	6-phosphogluconate dehydrogenase, decarboxylating
	gnaD	none identified
	gntP	none identified
	gntR	HTH-type transcriptional regulator GntR
	kduD	none
	ylil	Aldose sugar dehydrogenase YliI
Organic acid synthesis: ketogluconic acid	gadα	none identified
	ghrB	Glyoxylate/hydroxypyruvate reductase B
	gadγ	none identified
Organic acid synthesis: formic acid	oxdD	none identified
Organic acid synthesis: acetic acid	poxB	Pyruvate dehydrogenase [ubiquinone]
	aldB	none identified
Organic acid synthesis: glyoxylic acid	acs	Acetyl-coenzyme A synthetase
	pccA	none identified
	aceA	Isocitrate lyase
	acnB	Aconitate hydratase B
	gltA	Citrate synthase
	glcB	none identified
	mdh1	Malate dehydrogenase
Organic acid synthesis: lactic acid	lldE	none identified
	lldF	none identified
	lldG	none identified
	lldR	Putative L-lactate dehydrogenase operon regulatory protein
	ldh	D-lactate dehydrogenase
	lctP	none identified
	nhaA	Na(+)/H(+) antiporter NhaA
	nhaB	Na(+)/H(+) antiporter NhaB
	nhaC	none identified
Organic acid synthesis: glycolic acid	ghrA	Glyoxylate/hydroxypyruvate reductase A
	ghrB	Glyoxylate/hydroxypyruvate reductase B
	hpra	none identified
	gyaR	none identified
Sulfur availability and transport	cysB	transcriptional activator under sulfur starvation
	sbp-cysPWAT	sulfate ABC transporter complex
	ssuACBDE	alkanesulfonate transport operon
	cysND	sulfur metabolism
	cysC	sulfur metabolism
	cysHIJ	sulfur metabolism
Iron chelation and transport	basSR	ferric iron transport two-component system
	fhuADCB	ferric hydroxamate uptake operon
	feoABC	ferrous iron transporter
	efeUOB	ferrous iron transporter
	fieF	ferrous ion efflux pump
Amino acid transport	aroP	tryptophan, tyrosine, and phenylalanine uptake system
	brnQ	isoleucine uptake system
	gltP	asparagine uptake system
	gltP	glutamate uptake system
	gltS	glutamate uptake system
	sstT	serine and threonine uptake system
Heavy metal resistance	copA	copper resistance protein
	cueO	copper resistance protein
	cueR	copper resistance protein
	pcoC	copper resistance protein
	zntA	lead/cadmium/zinc/mercury resistance proteins
	zntR	lead/cadmium/zinc/mercury resistance proteins
	chrR	chromate resistance protein
	hypA	nickel export protein
	hypB	nickel export protein
	basRS	heavy metal response two-component system

## Sheet: S2
Table S2. Biosynthetic gene clusters encoding for the synthesis of secondary metabolites within the genome of Serratia plymuthica MBSA-MJ1 identified by antiSMASH (v 5.0)
Type	Most similar known cluster	Similarity (%)
rev response element-containing	lankacidin C	13
thiopeptide	O-antigen	14
NRPS	ravidomycin	5
arylpolyene	APE Ec	73
NRPS	-	-
NRPS	malleobactin A/B/C/D	7
phosphonate	-	-
NRPS	amonabactin P 750	57
NRPS	zeamine I/II, prezeamine I	60
NRPS	-	-
hserlacton	-	-
NRPS	-	-
terpene	sodorifen	100

## Sheet: S3
Table S3. ABC transporters identified in the genome of Serratia plymuthica MBSA-MJ1 by KEGG enrichment analysis
	Transporter	Genes
Mineral and organic ion transporters
	Sulfate / Thiosulfate	cysPWAT, sbp
	Nitrate / Nitrite / Cyanate	nrtABC
	Taurine	tauACB
	Alkanesulfonate	ssuACB
	HMP / FAMP	thiYXZ
	Molybdate	modABCF
	Iron (III)	afuABC
	Thiamin	tbpA, thiPQ
	Putrescine	potFI, porHG
	Glycine betaine / Proline	proXWV
	Osmoprotectant	opuBC, opuBB, opuBA
Oligosaccharide, polyol, and lipid transporters
	Maltose / Maltodextrin	malEFGK
	Galactose oligomer / Maltooligosaccharide	ganOPQ, msmX
	Trehalose / Maltose	thuEFGK
	Phospholipid	mlaCDEBF
Monosaccharide transporters
	Ribose / Autoinducer 2 / D-Xylose	rbsBCDA
	L-Arabinose	araFHG
	Galactofuranose	ytfQTR
	Methyl-galactoside	mglBCA
	D-Xylose	xylFHG
	myo-Inositol	ibpA, iatPA
	sn-Glycerol 3-phosphate	ugpBAEC
Phosphate and amino acid transporters
	Phosphate	pstSCAB
	Phosphonate	phnDEC
	Lysine / Arginine / Ornithine	argT, hisMQP
	Histidine	hisJMQP
	Glutamine	glnHPQ
	Arginine	artJMIQP
	Glutamate / Aspartate	gltIKJL
	Cystine	tcyABC
	Branched-chain amino acid	livKHMGF
	D-Methionine	metQIN
	Urea	urtABCDE
Peptide and nickel transporters
	Oligopeptide	oppABCDF
	Dipeptide / Heme / S-Aminolevulinic acid	dppABCDF
	Glutathione	gsiBCDA
	Microcin C	yejABEF
Metallic cation and iron-siderophore transporters
	Fe-enterobactin	fepBDGC
	Fe(III) hydroxamate	fhuDBC
	Zinc	znuABC
	Iron (II) / Manganese	sitACDB
Other transporters
	Lipopolysaccharide	rfbAB
	Lipopolysaccharide	lptFGB
	Lipoprotein	lolCED
	Heme	ccmDCBA
